# Supplementary material for: Comparison of cardiorespiratory and anesthetic effects of ketamine-midazolam-xylazine-sufentanil and tiletamine-zolazepam-xylazine in miniature pigs
Source: PLoS One. 2022 Jul 12;17(7):e0271325. doi: 10.1371/journal.pone.0271325 (PMC9275679; doi:10.1371/journal.pone.0271325)
Supplement: S1 Data — (XLSX) [file pone.0271325.s001.xlsx]

## Sheet: Sheet1
Phase 1												Phase 2													Time of induction (minutes)					Surgery start time
anesthesia score												anesthesia score													KMXF	3.6	TZX	2.5		KMXF	17	TZX	15
	0	5	10	20	30	45	60	75	90	min			animals	0	5	10	20	30	45	60	75	90	min			2.7		5.2			23		21
KMXF	0	9	15	15	15	15	15	13	7			KMXF	1	0	13	14	15	15	15	15	15	10				2		6.1			18		21
	0	9	11	15	15	15	15	13	9				2	0	13	14	15	15	15	15	15	11				2.2		3.7			21		17
	0	8	12	15	15	15	15	14	10				3	0	12	15	15	15	15	15	14	9				2.1		2.8			15		22
	0	9	15	15	15	15	15	15	9				4	0	11	13	15	15	15	15	13	12				2.9		4.1			21		23
	0	12	13	15	15	15	15	14	7				5	0	13	12	15	15	15	15	13	8				3.7		3.8			19		15
	0	11	13	15	15	15	15	14	8				6	0	9	14	15	15	15	15	12	10				4		2.7			21		19
	0	13	13	15	15	15	15	14	6				7	0	8	13	15	15	15	15	12	8			Time of duration (minutes)						16		19
	0	11	14	15	15	15	15	12	8				8	0	11	11	15	15	15	13	12	7			KMXF	80	TZX	45			14		27
TZX	0	9	13	15	15	15	11	7	4				9	0	12	13	15	15	15	13	14	6				73		60
	0	8	14	15	15	14	10	10	4				10	0	13	10	15	15	15	14	14	7				70		68
	0	8	9	15	15	14	10	6	5			TZX	1	0	12	13	15	15	15	13	9	7				67		55		surgery duration (from incision to completion)
	0	10	12	15	15	14	9	5	4				2	0	9	13	15	15	15	11	8	6				75		41		KMXF	13	TZX	14
	0	12	11	15	15	14	13	8	7				3	0	12	12	13	15	15	10	8	5				80		59			10		17
	0	10	10	15	15	13	10	9	7				4	0	11	10	14	15	14	11	7	6				70		63			14		13
	0	10	14	15	15	15	12	10	3				5	0	9	10	15	15	14	8	7	5				94		41			17		17
	0	7	13	15	15	15	11	10	4				6	0	8	11	12	15	13	10	7	5									9		11
													7	0	7	11	14	15	13	10	5	5			Sternal recumbency (minutes)						15		12
Cardiopulmonary variables													8	0	8	10	13	15	14	8	4	4			KMXF	7	TZX	14			11		12
SAP	0	5	10	20	30	45	60	75	90	min			9	0	9	9	14	15	13	9	4	3				10		11			18		11
KMXF	124	116	113	105	101	103	105	109	118				10	0	11	9	13	15	12	9	6	4				15		15			12		17
	130	105	102	100	96	108	112	115	120																	21		9			9		13
	120	118	115	104	96	98	105	116	129			Cardiopulmonary variables														15		11
	129	124	116	107	101	109	112	124	120			SAP		0	5	10	20	30	45	60	75	90	min			12		8
	126	123	119	103	94	95	106	117	121			KMXF	1	128	125	117	105	99	102	105	108	113				18		14		the time from completion of surgery until the pig standing
	118	115	110	98	92	96	99	105	109				2	113	107	104	98	97	97	107	113	124				10		7		KMXF	45	TZX	18
	135	129	124	112	105	108	112	113	111				3	108	98	106	99	96	99	99	114	132									51		27
	132	117	111	103	99	107	109	117	125				4	130	121	115	114	105	98	112	117	123			Standing (minutes)						47		35
TZX	123	123	120	116	117	117	120	-	-				5	135	122	116	109	102	104	105	113	116			KMXF	12	TZX	11			44		26
	128	127	125	122	121	119	125	-	-				6	137	124	113	111	103	107	110	109	125				11		17			34		31
	115	116	117	117	118	122	124	-	-				7	125	116	107	102	98	101	105	108	115				20		8			49		23
	124	125	124	128	123	119	126	-	-				8	118	117	105	99	96	97	99	105	109				10		15			61		27
	129	127	124	127	128	131	121	-	-				9	127	119	123	117	112	105	118	121	111				8		21			52		33
	121	124	119	124	116	125	128	-	-				10	122	117	120	108	97	99	107	105	118				15		9			49		38
	118	116	108	110	121	125	119	-	-			TZX	1	125	123	127	122	118	117	121	-	-				11		11			35		27
	122	120	132	124	131	125	117	-	-				2	118	115	107	105	116	109	124	-	-				6		6
MAP	0	5	10	20	30	45	60	75	90	min			3	107	108	105	114	112	118	115	-	-
KMXF	100	79	81	76	75	75	76	81	92				4	132	123	120	128	126	111	127	-	-			Standing (minutes)
	101	80	77	74	71	77	81	86	94				5	134	124	121	119	112	128	120	-	-			KMXF	2	TZX	4
	99	87	81	73	74	77	84	89	98				6	129	134	121	124	119	117	118	-	-				3		6
	97	85	80	75	72	77	79	85	89				7	127	104	118	116	122	125	114	-	-				5		7
	101	89	86	80	74	74	78	85	90				8	107	112	107	103	105	121	124	-	-				8		3
	87	78	75	67	65	67	70	74	82				9	116	108	105	104	115	111	120	-	-				11		5
	97	85	85	78	74	71	75	78	83				10	133	121	129	121	124	118	125	-	-				6		2
	103	85	78	70	70	76	78	84	90																	9		0.5
TZX	99	97	94	93	94	95	94	-	-			MAP		0	5	10	20	30	45	60	75	90	min			7		4
	100	93	89	85	86	89	89	-	-			KMXF	1	99	90	84	78	74	76	79	87	86
	90	89	90	93	91	91	91	-	-				2	85	76	75	71	72	73	79	86	91
	95	96	95	93	91	91	96	-	-				3	84	75	74	69	67	72	70	79	101
	100	98	95	94	98	100	100	-	-				4	105	94	86	85	80	76	83	86	95
	93	90	87	89	82	88	91	-	-				5	108	97	91	84	77	83	80	84	87
	95	88	90	92	94	94	94	-	-				6	110	99	86	79	76	74	79	85	93
	97	94	95	89	90	90	90	-	-				7	96	87	78	73	69	77	84	82	86
DAP	0	5	10	20	30	45	60	75	90	min			8	85	80	76	71	69	77	74	74	82
KMXF	84	68	66	62	58	60	62	67	78				9	96	88	84	80	81	73	81	90	86
	86	67	65	61	58	62	65	72	81				10	96	85	81	73	67	71	75	78	90
	89	71	64	57	63	67	73	75	83			TZX	1	94	92	94	94	92	94	94	-	-
	81	65	62	59	58	61	63	65	73				2	85	84	83	84	84	85	89	-	-
	89	72	69	68	64	63	64	69	75				3	83	84	81	83	86	87	88	-	-
	72	59	57	51	51	52	55	59	68				4	103	102	98	99	100	94	96	-	-
	78	63	66	61	59	53	56	61	69				5	105	101	98	98	93	100	98	-	-
	89	69	61	54	55	61	63	67	72				6	101	100	95	94	98	95	97	-	-
TZX	86	84	82	80	82	83	80	-	-				7	97	89	95	89	97	97	91	-	-
	82	84	83	85	78	82	80	-	-				8	84	83	80	82	81	83	85	-	-
	78	76	77	81	78	76	75	-	-				9	93	83	85	84	91	92	92	-	-
	81	82	80	76	75	77	81	-	-				10	103	96	90	96	90	92	98	-	-
	85	84	81	78	83	85	89	-	-
	79	73	71	71	65	69	73	-	-			DAP		0	5	10	20	30	45	60	75	90	min
	83	74	81	83	81	79	82	-	-			KMXF	1	85	72	68	64	61	63	66	76	72
	85	81	76	71	69	73	76	-	-				2	71	60	61	58	59	61	65	72	75
HR	0	5	10	20	30	45	60	75	90	min			3	72	63	58	54	52	58	55	61	85
KMXF	94	79	77	72	67	64	68	72	73				4	92	81	72	71	68	65	69	71	81
	96	75	79	75	65	61	65	80	75				5	94	85	79	72	65	73	68	69	73
	98	84	75	68	67	67	67	72	79				6	96	87	73	63	62	57	63	73	77
	87	86	74	67	69	71	72	74	67				7	81	72	64	58	55	65	73	69	71
	85	77	82	74	70	59	81	83	65				8	68	61	62	57	56	67	62	59	68
	99	81	83	65	72	68	61	81	63				9	81	73	65	62	66	57	63	75	73
	89	85	71	69	61	72	59	68	82				10	83	69	61	56	52	57	59	64	76
	97	78	75	64	63	54	58	61	81			TZX	1	78	76	77	80	79	83	81	-	-
TZX	96	94	94	92	91	94	92	-	-				2	69	68	71	73	68	73	72	-	-
	95	92	89	89	95	96	89	-	-				3	71	72	69	67	73	72	74	-	-
	99	87	85	94	97	98	91	-	-				4	89	91	87	85	87	85	81	-	-
	91	81	97	95	87	87	85	-	-				5	91	89	86	88	83	86	87	-	-
	92	95	92	97	89	85	84	-	-				6	87	83	82	79	87	84	86	-	-
	82	84	99	74	98	91	89	-	-				7	82	81	84	75	84	83	79	-	-
	96	94	86	97	82	94	95	-	-				8	72	68	67	71	69	64	65	-	-
	97	97	98	81	89	97	92	-	-				9	81	71	75	74	79	82	78	-	-
RR	0	5	10	20	30	45	60	75	90	min			10	88	83	70	84	73	79	85	-	-
KMXF	47	41	35	33	30	32	38	39	43
	45	41	39	34	31	31	35	37	40			HR		0	5	10	20	30	45	60	75	90	min
	41	36	35	31	29	27	34	35	37			KMXF	1	105	94	89	82	76	74	81	80	88
	46	40	37	36	34	32	31	34	39				2	102	83	81	76	74	69	78	84	89
	43	35	34	30	29	26	31	35	42				3	108	81	76	65	66	65	75	77	79
	49	45	42	37	31	33	36	41	45				4	95	79	75	67	67	65	61	67	75
	45	39	38	31	30	32	34	37	46				5	106	91	85	77	69	62	67	68	73
	39	37	35	31	25	21	27	34	36				6	99	87	81	76	71	67	68	71	81
TZX	46	45	43	42	43	48	46	-	-				7	97	79	74	73	68	65	75	79	85
	42	41	42	43	39	42	43	-	-				8	100	76	75	71	72	68	73	89	87
	47	45	44	46	41	47	42	-	-				9	90	85	81	74	68	71	67	75	81
	39	41	38	42	42	41	43	-	-				10	81	89	78	71	75	73	79	83	85
	45	44	46	42	41	43	45	-	-			TZX	1	92	95	89	98	94	88	94	-	-
	43	42	45	39	42	45	43	-	-				2	107	94	96	86	96	90	97	-	-
	45	46	42	48	46	41	47	-	-				3	97	96	95	99	107	106	93	-	-
	41	42	40	38	43	45	42	-	-				4	101	88	94	89	95	93	100	-	-
SPO2	0	5	10	20	30	45	60	75	90	min			5	97	110	102	107	105	108	104	-	-
KMXF	98	95	95	93	93	93	94	95	95				6	103	89	94	104	105	100	99	-	-
	97	96	94	92	91	93	95	96	97				7	107	99	93	100	99	94	98	-	-
	99	95	94	91	94	94	95	97	98				8	93	96	99	93	89	96	92	-	-
	96	95	94	93	94	92	93	95	96				9	95	89	95	88	97	89	87	-	-
	97	94	95	95	93	95	95	94	96				10	99	95	95	94	107	96	91	-	-
	98	97	96	91	95	94	96	95	96
	98	96	95	97	97	96	95	95	95			RR		0	5	10	20	30	45	60	75	90	min
	99	97	96	94	98	98	97	95	94			KMXF	1	46	38	44	37	33	29	35	40	47
TZX	98	98	97	95	96	97	96	-	-				2	48	42	32	38	35	27	34	38	36
	97	97	98	95	95	96	95	-	-				3	44	44	39	34	36	31	38	49	38
	96	98	99	96	97	98	96	-	-				4	45	39	39	36	33	38	33	33	38
	98	97	96	96	94	95	97	-	-				5	47	34	37	44	37	40	43	48	47
	95	96	95	97	96	94	98	-	-				6	39	48	38	45	39	33	39	46	43
	94	96	96	98	95	98	98	-	-				7	52	46	45	49	38	36	41	39	45
	95	95	94	95	97	99	97	-	-				8	49	37	41	37	35	34	38	44	47
	97	96	99	97	95	97	99	-	-				9	51	35	39	32	41	36	42	46	52
T	0	5	10	20	30	45	60	75	90	min			10	45	47	41	31	39	42	41	47	53
KMXF	38.4	38.4	38.1	38	37.8	37.6	37.4	37.3	37.2			TZX	1	49	41	42	43	51	38	47	-	-
	38.6	38.5	38.2	38.1	37.6	37.5	37.3	37.2	37				2	51	47	43	50	42	36	51	-	-
	38.9	38.8	38.7	38.6	38.3	38.1	37.8	37.5	37.3				3	54	51	50	41	46	40	35	-	-
	38.7	38.7	38.5	38.4	37.9	37.6	37.5	37.4	37.5				4	47	53	45	38	41	46	39	-	-
	38.4	38.3	38.2	38.1	37.6	37.4	37.2	36.9	36.7				5	43	46	43	43	43	35	45	-	-
	38.6	38.6	38.5	38.4	38.1	38.1	38	38.1	38.2				6	52	44	45	42	45	51	41	-	-
	38.5	38.4	38.4	38.3	38.2	38	37.9	37.6	37.5				7	54	43	41	49	47	37	42	-	-
	38.3	38.2	38.3	38.2	38	37.8	37.8	37.6	37.4				8	51	39	43	39	45	41	45	-	-
TZX	38.4	38.2	38.2	38.1	37.9	37.7	37.5	-	-				9	46	35	49	40	38	46	42	-	-
	38.6	38.5	38.5	38.4	38.1	38	37.8	-	-				10	44	45	39	50	51	45	50	-	-
	38.7	38.6	38.5	38.6	38.4	38.2	38.1	-	-
	38.5	38.2	38.1	38.1	38	37.9	37.7	-	-			SPO2		0	5	10	20	30	45	60	75	90	min
	38.4	38.4	38.2	38	37.7	37.5	37.2	-	-			KMXF	1	100	100	98	99	97	99	97	97	98
	38.2	38.1	38	37.7	37.6	37.4	37.1	-	-				2	96	98	96	99	96	99	96	96	99
	38.7	38.4	38.2	37.9	37.4	37.1	36.9	-	-				3	95	100	99	100	96	97	98	96	98
	38.6	38.5	38.5	37.8	37.5	37.2	36.8	-	-				4	98	96	96	99	100	98	95	99	96
													5	98	98	98	97	96	97	98	97	100
													6	97	97	98	97	96	95	97	98	98
													7	96	96	97	95	99	96	99	100	99
													8	97	96	96	99	100	97	97	99	95
													9	98	97	99	98	99	97	96	96	97
													10	99	99	95	98	96	95	97	97	98
												TZX	1	99	97	99	95	96	98	98	-	-
													2	95	97	97	100	98	98	97	-	-
													3	99	97	97	98	98	98	95	-	-
													4	95	100	96	100	99	99	98	-	-
													5	97	98	97	99	97	100	100	-	-
													6	96	96	99	97	98	100	98	-	-
													7	98	100	98	96	97	95	99	-	-
													8	97	97	95	100	98	99	99	-	-
													9	98	95	96	97	98	97	98	-	-
													10	100	96	97	97	99	99	97	-	-
												T		0	5	10	20	30	45	60	75	90	min
												KMXF	1	38.8	38.6	38.6	38.5	38.3	38.1	37.8	37.6	37.4
													2	38.6	38.5	38.3	38.2	37.9	37.7	37.5	37.5	37.2
													3	38.7	38.4	38.1	38.2	38.1	37.9	37.8	37.6	37.5
													4	38.8	38.7	38.6	38.5	38.3	38.3	38.1	37.9	37.8
													5	38.4	38.3	38.2	38	38	37.7	37.4	37.1	37.3
													6	38.9	38.6	38.4	38.3	38.1	37.9	37.6	37.6	37.5
													7	38.8	38.6	38.5	38.2	37.9	37.6	37.5	37.8	37.9
													8	38.9	38.8	38.7	38.1	37.9	37.5	37.1	37.4	37.5
													9	38.8	38.8	38.8	38.5	38.4	38.1	37.8	38.1	38
													10	38.9	38.9	38.8	38.6	38.3	38.1	37.8	37.5	37.6
												TZX	1	38.9	38.8	38.7	38.5	38.4	38.1	38.1	-	-
													2	38.6	38.5	38.3	38.4	38.2	37.9	37.7	-	-
													3	38.8	38.6	38.6	38.4	38.1	37.8	37.5	-	-
													4	38.5	38.5	38.5	38.2	38	38.8	37.5	-	-
													5	38.4	38.4	38.3	38.2	37.9	37.5	37.4	-	-
													6	38.8	38.8	38.7	38.6	38.4	38.1	37.5	-	-
													7	38.7	38.5	38.4	38.1	38.1	37.9	37.8	-	-
													8	38.6	38.5	38.5	38.3	38	37.6	37.5	-	-
													9	38.7	38.6	38.6	38.4	38.1	38	37.8	-	-
													10	38.5	38.5	38.4	38.1	37.9	37.8	37.6	-	-
